# Supplementary material for: Optimization of stimulation parameters for epi-retinal implant based on biosafety consideration
Source: PLoS One. 2020 Jul 22;15(7):e0236176. doi: 10.1371/journal.pone.0236176 (PMC7375526; doi:10.1371/journal.pone.0236176)
Supplement: S1 Table — (CSV) [file pone.0236176.s005.csv]

Number of families	1
Number of comparisons per family	6
Alpha	0.05
Dunn's multiple comparisons test	Mean rank diff.	Significant?	Summary	Adjusted P Value
Wt short vs. Wt long	30.66	No	ns	0.4918	A-B
Wt short vs. rd10 short	-35.20	No	ns	0.2750	A-C
Wt short vs. rd10 long	-5.243	No	ns	>0.9999	A-D
Wt long vs. rd10 short	-65.86	Yes	**	0.0014	B-C
Wt long vs. rd10 long	-35.90	No	ns	0.2098	B-D
rd10 short vs. rd10 long	29.96	No	ns	0.4710	C-D
Test details	Mean rank 1	Mean rank 2	Mean rank diff.	n1	n2
Wt short vs. Wt long	223.9	193.3	30.66	112	105
Wt short vs. rd10 short	223.9	259.1	-35.20	112	105
Wt short vs. rd10 long	223.9	229.2	-5.243	112	130
Wt long vs. rd10 short	193.3	259.1	-65.86	105	105
Wt long vs. rd10 long	193.3	229.2	-35.90	105	130
rd10 short vs. rd10 long	259.1	229.2	29.96	105	130
