# Supplementary material for: Optimization of stimulation parameters for epi-retinal implant based on biosafety consideration
Source: PLoS One. 2020 Jul 22;15(7):e0236176. doi: 10.1371/journal.pone.0236176 (PMC7375526; doi:10.1371/journal.pone.0236176)
Supplement: S2 Table — (CSV) [file pone.0236176.s006.csv]

Number of families	1
Number of comparisons per family	6
Alpha	0.05
Dunn's multiple comparisons test	Mean rank diff.	Significant?	Summary	Adjusted P Value
Wt short vs. Wt long	163.3	Yes	****	<0.0001	A-B
Wt short vs. rd10 short	19.92	No	ns	>0.9999	A-C
Wt short vs. rd10 long	170.9	Yes	****	<0.0001	A-D
Wt long vs. rd10 short	-143.3	Yes	****	<0.0001	B-C
Wt long vs. rd10 long	7.607	No	ns	>0.9999	B-D
rd10 short vs. rd10 long	150.9	Yes	****	<0.0001	C-D
Test details	Mean rank 1	Mean rank 2	Mean rank diff.	n1	n2
Wt short vs. Wt long	317.9	154.6	163.3	112	105
Wt short vs. rd10 short	317.9	297.9	19.92	112	104
Wt short vs. rd10 long	317.9	147.0	170.9	112	130
Wt long vs. rd10 short	154.6	297.9	-143.3	105	104
Wt long vs. rd10 long	154.6	147.0	7.607	105	130
rd10 short vs. rd10 long	297.9	147.0	150.9	104	130
