# Supplementary material for: Optimization of stimulation parameters for epi-retinal implant based on biosafety consideration
Source: PLoS One. 2020 Jul 22;15(7):e0236176. doi: 10.1371/journal.pone.0236176 (PMC7375526; doi:10.1371/journal.pone.0236176)
Supplement: S3 Table — (CSV) [file pone.0236176.s007.csv]

Number of families	1
Number of comparisons per family	6
Alpha	0.05
Dunn's multiple comparisons test	Mean rank diff.	Significant?	Summary	Adjusted P Value
Wt short vs. Wt long	112.7	Yes	****	<0.0001	A-B
Wt short vs. rd10 short	45.51	No	ns	0.0609	A-C
Wt short vs. rd10 long	159.4	Yes	****	<0.0001	A-D
Wt long vs. rd10 short	-67.17	Yes	**	0.0012	B-C
Wt long vs. rd10 long	46.74	Yes	*	0.0377	B-D
rd10 short vs. rd10 long	113.9	Yes	****	<0.0001	C-D
Test details	Mean rank 1	Mean rank 2	Mean rank diff.	n1	n2
Wt short vs. Wt long	308.1	195.4	112.7	112	104
Wt short vs. rd10 short	308.1	262.6	45.51	112	104
Wt short vs. rd10 long	308.1	148.7	159.4	112	130
Wt long vs. rd10 short	195.4	262.6	-67.17	104	104
Wt long vs. rd10 long	195.4	148.7	46.74	104	130
rd10 short vs. rd10 long	262.6	148.7	113.9	104	130
