# Supplementary material for: Optimization of stimulation parameters for epi-retinal implant based on biosafety consideration
Source: PLoS One. 2020 Jul 22;15(7):e0236176. doi: 10.1371/journal.pone.0236176 (PMC7375526; doi:10.1371/journal.pone.0236176)
Supplement: S4 Table — (XLSX) [file pone.0236176.s008.xlsx]

## Sheet: wt 1ms
retina1			retina2			retina3			retina4
threshold (V)	safety limit (V)		threshold (V)	safety limit (V)		threshold (V)	safety limit (V)		threshold (V)	safety limit (V)
0.15	1.534		0.15	1.676		0.15	2.254		0.15	2.261
0.15	1.67927		0.15	2.279		0.3	2.154		0.3	1.99
0.3	1.95		0.3	1.7143		0.3	1.79286		0.3	2.256
0.3	2.233		0.3	2.173		0.45	1.40854		0.45	1.673
0.45	1.543		0.45	1.728		0.45	1.6		0.6	2.414
0.45	1.665		0.75	1.529		0.75	1.723		0.6	2.415
0.75	1.547		0.75	2.37615		0.75	2.552		0.75	1.65213
0.75	1.839		0.75	2.612		0.75	1.725		0.75	2.256
0.75	2.05385		0.75	2.432		0.75	2.443		0.75	1.67941
0.75	2.562		0.9	1.99355		0.75	2.412		0.75	2.423
0.75	2.603		0.9	2.267		0.9	2.557		0.9	2.23932
0.9	1.50001		1.05	1.35005		0.9	2.552		0.9	1.5
0.9	2.37233		1.05	2.612		1.05	2.264		1.05	1.69411
0.9	2.445		1.05	1.686		1.05	2.474		1.05	2.304
1.05	1.55999		1.05	1.85144		1.05	1.65		1.05	2.31
1.05	1.575		1.05	1.50001		1.05	1.5		1.05	1.896
1.05	2.312		1.05	1.5		1.2	1.43906		1.05	1.5
1.05	2.61		1.2	2.421		1.35	1.4625		1.2	2.256
1.05	2.564		1.35	2.551		1.35	2.611		1.35	1.835
1.2	2.567		1.35	1.8871		1.35	1.71076		1.35	2.20057
1.35	1.66579		1.5	2.07001		1.35	2.608		1.5	1.81579
1.35	2.30271		1.5	2.558		1.5	2.621		1.65	1.79067
1.35	2.611		1.65	1.92692		1.65	1.96363		1.65	2.252
1.5	1.83241		1.65	2.445		1.65	1.86428		1.8	2.401
1.5	2.606		1.8	2.553		1.8	2.07001		1.8	2.37132
1.65	2.456		1.95	2.611		1.95	2.305		1.95	2.308
1.8	2.434		1.95	2.557		2.1	2.257		2.1	2.25
1.95	2.174		2.1	2.561
1.95	2.467
2.1	2.404

## Sheet: wt 25ms
retina1			retina2			retina3			retina4
threshold (V)	safety limit (V)		threshold (V)	safety limit (V)		threshold (V)	safety limit (V)		threshold (V)	safety limit (V)
0.3	0.900013		0.3	1.425		0.3	1.5		0.3	1.942
0.45	1.764		0.45	1.179		0.45	0.67		0.45	1.173
0.45	0.58		0.45	1.2		0.45	1.61757		0.45	1.36563
0.6	1.05		0.6	1.464		0.6	1.2		0.6	1.05
0.6	1.39		0.6	1.48476		0.6	0.65		0.6	1.125
0.6	1.125		0.6	1.12502		0.6	0.675		0.6	1.125
0.6	1.803		0.6	1.40197		0.6	1.49998		0.6	1.725
0.6	1.221		0.75	1.3206		0.6	1.725		0.75	1.2
0.75	1.125		0.75	1.11		0.75	1.088		0.75	0.975
0.75	1.65		0.75	1.27495		0.75	1.722		0.9	1.37249
0.75	1.35		0.9	1.806		0.9	1.05		0.9	0.975
0.9	1.7906		0.9	0.998075		0.9	1.804		0.9	1.47631
0.9	1.125		0.9	0.975		0.9	1.538		0.9	1.725
1.05	1.125		0.9	0.975		1.05	1.12		1.05	1.125
1.05	1.82		1.05	1.2		1.05	1.42501		1.05	1.43603
1.05	1.531		1.05	1.942		1.05	1.51155		1.05	1.49993
1.05	1.956		1.05	1.125		1.05	1.78124		1.05	1.802
1.2	1.425		1.05	1.35		1.2	1.46999		1.2	1.423
1.2	1.351		1.2	1.61249		1.2	1.42		1.2	1.235
1.2	1.35		1.2	1.454		1.2	1.821		1.2	1.425
1.2	1.5		1.2	1.42501		1.35	1.59546		1.2	1.69413
1.2	1.889		1.35	1.961		1.35	1.953		1.35	1.73999
1.35	2.104		1.35	1.822		1.5	1.575		1.35	1.72933
1.35	1.5375		1.5	1.575		1.5	2.52		1.65	2.232
1.8	2.412		1.5	2.105		1.65	2.406		1.65	2.234
1.65	2.421		1.65	2.556		1.65	2.421		0.0018	0.00241
1.65	2.401

## Sheet: rd10 1ms
retina1			retina2			retina3			retina4
threshold (V)	safety limit (V)		threshold (V)	safety limit (V)		threshold (V)	safety limit (V)		threshold (V)	safety limit (V)
1.2	1.513		1.05	1.425		1.5	1.5817		0.9	1.398
0.75	1.534		1.2	1.43963		0.75	1.653		1.35	1.62589
0.9	1.712		1.5	1.57292		1.05	1.65907		1.5	1.62891
0.6	1.5		1.35	1.575		1.2	1.77842		0.75	1.664
1.35	1.5275		0.6	1.59844		0.9	1.845		1.05	1.665
1.5	1.66312		1.2	1.672		1.35	1.87993		1.5	1.67635
1.65	1.74643		0.9	1.75603		0.75	1.90385		0.9	1.76121
1.5	1.805		1.35	1.78125		0.75	1.91602		0.75	1.78864
1.05	1.812		1.5	1.78618		1.8	1.95		0.75	1.95
0.75	1.814		0.75	1.83191		1.2	1.99722		1.2	2.094
1.65	1.815		0.75	1.83587		1.65	2.01667		0.9	2.1
0.9	1.9058		1.65	1.87232		1.5	2.05		1.05	2.278
0.75	1.95		1.65	1.95		0.6	2.1		1.05	2.1
1.05	1.95		1.8	1.95		0.75	2.251		1.2	2.265
1.8	1.95		1.95	1.95		1.05	2.1		1.35	2.1
1.95	1.95		1.05	2.025		1.05	2.167		1.65	2.19
0.9	2.1		0.75	2.1		1.5	2.15		0.75	2.25
1.2	2.1		0.9	2.276		1.65	2.1		0.75	2.261
1.05	2.19375		1.05	2.1		1.95	2.1		0.75	2.25
0.75	2.411		1.95	2.556		1.35	2.18594		1.05	2.312
0.75	2.25		0.75	2.267		0.75	2.19098		1.35	2.25
0.9	2.25		0.75	2.413		0.75	2.25		1.5	2.327
1.2	2.551		0.9	2.25		0.9	2.25		1.65	2.25
1.35	2.25		1.05	2.55		1.05	2.4		1.8	2.423
1.65	2.657		1.05	2.25		1.05	2.25		2.1	2.25
2.1	2.25		1.5	2.65		2.1	2.55		2.1	2.55

## Sheet: rd10 25ms
retina1			retina2			retina3			retina4			retina5
threshold (V)	safety limit (V)		threshold (V)	safety limit (V)		threshold (V)	safety limit (V)		threshold (V)	safety limit (V)		threshold (V)	safety limit (V)
0.45	1.12988		0.45	1.05		0.45	1.071		0.45	1.6253		0.45	1.8
0.45	1.8		0.45	1.8		0.45	1.62		0.45	0.98		0.6	1.95
0.6	1.40179		0.6	0.9		0.75	0.828358		0.6	0.975		0.75	0.9
0.75	0.9		0.6	1.95		0.75	1.121		0.75	0.921		0.75	1.14609
0.75	0.975		0.75	0.975		0.75	1.47512		0.75	1.127		0.75	1.5
0.75	0.976681		0.75	0.975		0.75	1.5		0.75	1.5		0.75	1.8
0.75	1.94483		0.75	1.05		0.9	0.967857		0.9	1.025		0.9	1.125
0.9	0.955208		0.75	1.43309		0.9	0.990489		0.9	1.15312		0.9	1.125
0.9	0.975		0.9	0.94125		0.9	1.06136		0.9	1.125		0.9	1.12819
0.9	0.983571		0.9	1.0949		0.9	1.94786		0.9	1.959		0.9	1.457
0.9	1.10625		0.9	2.25		1.05	1.125		0.9	1.59706		0.9	1.225
0.9	1.2375		1.05	1.125		1.05	1.125		1.05	1.12703		1.05	1.16016
0.9	1.35		1.05	1.18929		1.05	1.165		1.05	1.218		1.05	1.42434
0.9	1.5		1.05	1.5		1.05	1.125		1.05	1.39688		1.05	1.43654
1.05	1.1625		1.05	1.719		1.05	1.65		1.05	1.56346		1.05	1.8
1.05	1.43731		1.05	1.8		1.05	2.1		1.05	1.8		1.2	1.39747
1.05	1.76786		1.2	1.26		1.2	1.27812		1.2	1.35		1.2	1.58062
1.05	2.1		1.2	1.42813		1.2	1.44153		1.2	1.55081		1.35	1.35
1.2	1.24038		1.2	1.8		1.2	1.719		1.2	1.65		1.35	1.45893
1.2	1.425		1.35	1.36071		1.35	1.425		1.35	1.45		1.35	1.49151
1.2	1.8		1.35	1.95		1.35	1.605		1.35	1.5		1.5	1.57754
1.35	1.425		1.5	1.65		1.5	1.57838		1.5	1.65		1.5	2.15192
1.35	2.4		1.65	1.65		1.5	1.8		1.5	1.734		1.65	2.25
1.5	1.65		1.65	1.8		1.8	1.8		1.65	1.94817		1.8	2.1
1.5	1.65		1.8	1.8		2.25	2.4		1.65	1.98387		1.8	2.1
1.5	1.8		1.8	1.8					1.8	2.072		1.8	2.1
2.1	2.25
