# Supplementary material for: Optimization of stimulation parameters for epi-retinal implant based on biosafety consideration
Source: PLoS One. 2020 Jul 22;15(7):e0236176. doi: 10.1371/journal.pone.0236176 (PMC7375526; doi:10.1371/journal.pone.0236176)
Supplement: S5 Table — (CSV) [file pone.0236176.s009.csv]

Discovery?	P value	Mean of 1ms stimulus	Mean of 25ms stimulus	Difference	SE of difference	t ratio	df	q value
Yes	0.001569	5.423	0.000	5.423	0.9928	5.463	6.000	0.000432
Yes	0.000072	12.70	3.849	8.849	0.9184	9.635	6.000	0.000036
Yes	0.000527	17.26	11.55	5.715	0.8501	6.723	6.000	0.000200
Yes	0.001015	19.11	27.90	-8.791	1.480	5.942	6.000	0.000308
No	0.768959	35.48	34.61	0.8774	2.855	0.3074	6.000	0.137056
No	0.395299	43.65	47.19	-3.537	3.864	0.9154	6.000	0.074860
Yes	0.003419	60.91	55.77	5.139	1.100	4.673	6.000	0.000797
Yes	0.000052	64.55	54.81	9.738	0.9561	10.19	6.000	0.000032
Yes	0.002327	74.57	53.81	20.76	4.107	5.053	6.000	0.000587
Yes	0.000973	74.47	36.42	38.05	6.353	5.990	6.000	0.000308
Yes	0.000106	70.97	32.68	38.28	4.258	8.991	6.000	0.000046
Yes	0.000042	60.91	22.95	37.97	3.592	10.57	6.000	0.000032
Yes	0.000002	58.17	13.36	44.81	2.555	17.54	6.000	0.000003
Yes	0.000001	55.46	10.51	44.94	2.375	18.93	6.000	0.000003
Yes	0.000006	50.00	6.624	43.38	2.926	14.82	6.000	0.000006
Yes	0.008109	31.68	6.624	25.06	6.447	3.887	6.000	0.001755
Yes	0.034969	18.06	0.9615	17.09	6.301	2.713	6.000	0.007064
		0.000	0.000	0.000	0.000
