# Supplementary material for: Optimization of stimulation parameters for epi-retinal implant based on biosafety consideration
Source: PLoS One. 2020 Jul 22;15(7):e0236176. doi: 10.1371/journal.pone.0236176 (PMC7375526; doi:10.1371/journal.pone.0236176)
Supplement: S6 Table — (CSV) [file pone.0236176.s010.csv]

Discovery?	P value	Mean of 25ms stimulus	Mean of 1ms stimulus	Difference	SE of difference	t ratio	df	q value
		0.000	0.000	0.000	0.000
		0.000	0.000	0.000	0.000
Yes	0.000101	6.928	0.000	6.928	0.8800	7.873	7.000	0.000085
Yes	0.003893	10.75	3.045	7.700	1.821	4.229	7.000	0.001966
No	0.926221	25.37	25.56	-0.1911	1.991	0.09599	7.000	0.292338
No	0.113637	42.95	37.74	5.215	2.885	1.807	7.000	0.040990
No	0.083822	48.52	53.13	-4.605	2.286	2.014	7.000	0.032562
Yes	0.000005	40.70	62.26	-21.56	1.738	12.40	7.000	0.000010
Yes	0.000006	44.58	71.47	-26.89	2.215	12.14	7.000	0.000010
Yes	0.000005	36.15	78.61	-42.46	3.383	12.55	7.000	0.000010
Yes	0.000053	28.36	77.64	-49.29	5.655	8.715	7.000	0.000066
Yes	0.000336	25.34	66.35	-41.01	6.314	6.495	7.000	0.000242
Yes	0.000067	11.51	58.33	-46.82	5.583	8.387	7.000	0.000068
Yes	0.000569	7.638	45.03	-37.39	6.283	5.952	7.000	0.000359
Yes	0.001582	3.820	27.56	-23.74	4.758	4.991	7.000	0.000888
Yes	0.006229	1.541	9.135	-7.594	1.968	3.858	7.000	0.002860
Yes	0.019942	0.000	5.048	-5.048	1.683	3.000	7.000	0.008392
No	0.292352	0.000	1.042	-1.042	0.9149	1.139	7.000	0.098425
