# Supplementary material for: Optimization of stimulation parameters for epi-retinal implant based on biosafety consideration
Source: PLoS One. 2020 Jul 22;15(7):e0236176. doi: 10.1371/journal.pone.0236176 (PMC7375526; doi:10.1371/journal.pone.0236176)
Supplement: S7 Table — (CSV) [file pone.0236176.s011.csv]

Best-fit values
Slope	0.2216
Y-intercept	1.863
X-intercept	-8.406
1/slope	4.513
Std. Error
Slope	0.06751
Y-intercept	0.08000
95% Confidence Intervals
Slope	0.08779 to 0.3554
Y-intercept	1.704 to 2.021
X-intercept	-22.85 to -4.832
Goodness of Fit
R square	0.08920
Sy.x	0.3736
Is slope significantly non-zero?
F	10.77
DFn, DFd	1, 110
P value	0.0014
Deviation from zero?	Significant
Equation	Y = 0.2216*X + 1.863
Data
Number of X values	112
Maximum number of Y replicates	1
Total number of values	112
Number of missing values	0
