# Supplementary material for: Optimization of stimulation parameters for epi-retinal implant based on biosafety consideration
Source: PLoS One. 2020 Jul 22;15(7):e0236176. doi: 10.1371/journal.pone.0236176 (PMC7375526; doi:10.1371/journal.pone.0236176)
Supplement: S8 Table — (CSV) [file pone.0236176.s012.csv]

Best-fit values
Slope	0.7544
Y-intercept	0.7809
X-intercept	-1.035
1/slope	1.326
Std. Error
Slope	0.08494
Y-intercept	0.08811
95% Confidence Intervals
Slope	0.5859 to 0.9229
Y-intercept	0.6061 to 0.9556
X-intercept	-1.619 to -0.6618
Goodness of Fit
R square	0.4337
Sy.x	0.3263
Is slope significantly non-zero?
F	78.88
DFn, DFd	1, 103
P value	<0.0001
Deviation from zero?	Significant
Equation	Y = 0.7544*X + 0.7809
Data
Number of X values	105
Maximum number of Y replicates	1
Total number of values	105
Number of missing values	0
