# Supplementary material for: Optimization of stimulation parameters for epi-retinal implant based on biosafety consideration
Source: PLoS One. 2020 Jul 22;15(7):e0236176. doi: 10.1371/journal.pone.0236176 (PMC7375526; doi:10.1371/journal.pone.0236176)
Supplement: S9 Table — (CSV) [file pone.0236176.s013.csv]

Best-fit values
Slope	0.1141
Y-intercept	1.876
X-intercept	-16.45
1/slope	8.768
Std. Error
Slope	0.07254
Y-intercept	0.09174
95% Confidence Intervals
Slope	-0.02982 to 0.2579
Y-intercept	1.694 to 2.058
X-intercept	-infinity to -6.598
Goodness of Fit
R square	0.02367
Sy.x	0.2986
Is slope significantly non-zero?
F	2.472
DFn, DFd	1, 102
P value	0.1190
Deviation from zero?	Not Significant
Runs test
Points above line
Points below line
Number of runs
P value (runs test)
Deviation from linearity
Equation	Y = 0.1141*X + 1.876
Data
Number of X values	104
Maximum number of Y replicates	1
Total number of values	104
Number of missing values	0
