# Supplementary material for: Optimization of stimulation parameters for epi-retinal implant based on biosafety consideration
Source: PLoS One. 2020 Jul 22;15(7):e0236176. doi: 10.1371/journal.pone.0236176 (PMC7375526; doi:10.1371/journal.pone.0236176)
Supplement: S10 Table — (CSV) [file pone.0236176.s014.csv]

Best-fit values
Slope	0.5746
Y-intercept	0.8651
X-intercept	-1.506
1/slope	1.740
Std. Error
Slope	0.07570
Y-intercept	0.08623
95% Confidence Intervals
Slope	0.4248 to 0.7244
Y-intercept	0.6945 to 1.036
X-intercept	-2.423 to -0.9647
Goodness of Fit
R square	0.3104
Sy.x	0.3213
Is slope significantly non-zero?
F	57.62
DFn, DFd	1, 128
P value	<0.0001
Deviation from zero?	Significant
Runs test
Points above line
Points below line
Number of runs
P value (runs test)
Deviation from linearity
Equation	Y = 0.5746*X + 0.8651
Data
Number of X values	130
Maximum number of Y replicates	1
Total number of values	130
Number of missing values	0
