# Supplementary material for: Optimization of stimulation parameters for epi-retinal implant based on biosafety consideration
Source: PLoS One. 2020 Jul 22;15(7):e0236176. doi: 10.1371/journal.pone.0236176 (PMC7375526; doi:10.1371/journal.pone.0236176)
Supplement: S12 Table — (CSV) [file pone.0236176.s016.csv]

	X vs. Column A
Spearman r
r	0.2807
95% confidence interval	0.09488 to 0.4476
P value
P (two-tailed)	0.0027
P value summary	**
Exact or approximate P value?	Approximate
Significant? (alpha = 0.05)	Yes
Number of XY Pairs	112
