# Supplementary material for: Optimization of stimulation parameters for epi-retinal implant based on biosafety consideration
Source: PLoS One. 2020 Jul 22;15(7):e0236176. doi: 10.1371/journal.pone.0236176 (PMC7375526; doi:10.1371/journal.pone.0236176)
Supplement: S16 Table — (XLSX) [file pone.0236176.s020.xlsx]

## Sheet: Sheet1
wt short vs wt long
r{wt short}	r{wt long}	N{wt short}	N{wt long}	Zr{wt short}-Zr{wt long}	s{difference}	Z	p-value
0.2807	0.5707	112	105	-0.360119	0.137762	-2.61407	0.00894701
wt short vs rd10 short
r{wt short}	r{rd short}	N{wt short}	N{rd10 short}	Zr{wt short}-Zr{rd10 short}	s{difference}	Z	p-value
0.2807	0.08032	112	104	0.207948	0.138113	1.50564	0.132161
wt short vs rd10 long
r{wt short}	r{rd10 long}	N{wt short}	N{rd10 long}	Zr{wt short}-Zr{rd10 long}	s{difference}	Z	p-value
0.2807	0.5177	112	130	-0.284751	0.130569	-2.18084	0.0291952
wt long vs rd short
r{wt long}	r{rd short}	N{wt long}	N{rd10 short}	Zr{wt long}-Zr{rd10 short}	s{difference}	Z	p-value
0.5707	0.08032	105	104	0.568067	0.140374	4.0468	5.19215e-05
wt long vs rd long
r{wt long}	r{rd10 long}	N{wt long}	N{rd10 long}	Zr{wt long}-Zr{rd10 long}	s{difference}	Z	p-value
0.5707	0.5177	105	130	0.0753679	0.132958	0.566853	0.570814
rd10 short vs rd10 long
r{rd short}	r{rd10 long}	N{rd10 short}	N{rd10 long}	Zr{rd10 short}-Zr{rd10 long}	s{difference}	Z	p-value
0.08032	0.5177	104	130	-0.492699	0.133323	-3.69553	0.000219427
Formula for comparing correlations measured on independent groups of subjects taken from
	Cohen, J., Cohen, P., West, S. G., & Aiken, L. S. (2003). Applied Multiple Regression/Correlation Analysis for the Behavioral Sciences. Mahwah, NJ: Erlbaum.
False discovery rate (Q) =0.05	p	rank (i)	(i/6)*Q	significance	Summary
wt long vs rd short	5.19215e-05	1	0.00833333	yes	****
rd10 short vs rd10 long	0.000219427	2	0.0166667	yes	**
wt short vs wt long	0.00894701	3	0.025	yes	*
wt short vs rd10 long	0.0291952	4	0.0333333	yes	*
wt short vs rd10 short	0.132161	5	0.0416667	no	ns
wt long vs rd long	0.570814	6	0.05	no	ns
