# Supplementary material for: Optimization of stimulation parameters for epi-retinal implant based on biosafety consideration
Source: PLoS One. 2020 Jul 22;15(7):e0236176. doi: 10.1371/journal.pone.0236176 (PMC7375526; doi:10.1371/journal.pone.0236176)
Supplement: S17 Table — (CSV) [file pone.0236176.s021.csv]

	P value	Mean of Wt 1ms (n=105)	Mean of wt 25ms (n=112)	Difference	SE of difference	t ratio	df	q value
0.15		0.000	0.000	0.000	0.000
0.30		0.000	0.000	0.000	0.000
0.45		0.000	0.000	0.000	0.000
0.60	0.355917683749582	0.000	0.9259	-0.9259	0.9259	1.000	6.000	0.128384593066814
0.75	0.210757262651420	0.000	3.811	-3.811	2.720	1.401	6.000	0.081871090491513
0.90	0.210757262651420	0.000	3.811	-3.811	2.720	1.401	6.000	0.081871090491513
1.05	0.000168190190695	0.000	9.544	-9.544	1.153	8.279	6.000	0.000121337209001
1.20	0.000000129509990	0.000	25.71	-25.71	0.9093	28.28	6.000	0.000000654025451
1.35	0.000193048306742	0.000	34.33	-34.33	4.251	8.076	6.000	0.000121861743631
1.50	0.000368837754713	5.522	55.31	-49.78	6.934	7.180	6.000	0.000206958962367
1.65	0.000053483233229	15.41	65.78	-50.37	4.967	10.14	6.000	0.000045015054635
1.80	0.000007442484502	30.03	76.25	-46.22	3.242	14.26	6.000	0.000007516909347
1.95	0.000000394905950	38.19	85.75	-47.56	2.028	23.45	6.000	0.000000997137523
2.10	0.000001069816536	44.54	88.60	-44.06	2.223	19.82	6.000	0.000001800857836
2.25	0.000001593872684	50.00	92.41	-42.41	2.289	18.53	6.000	0.000002012264264
2.40	0.008017844570228	68.32	92.41	-24.09	6.184	3.896	6.000	0.004049011507965
2.55	0.034969258268068	81.94	99.04	-17.09	6.301	2.713	6.000	0.016054068568522
2.70		100.0	100.0	0.000	0.000
