# Supplementary material for: Optimization of stimulation parameters for epi-retinal implant based on biosafety consideration
Source: PLoS One. 2020 Jul 22;15(7):e0236176. doi: 10.1371/journal.pone.0236176 (PMC7375526; doi:10.1371/journal.pone.0236176)
Supplement: S18 Table — (CSV) [file pone.0236176.s022.csv]

	P value	Mean of rd10 1ms (n=104)	Mean of rd10 25ms (n=130)	Difference	SE of difference	t ratio	df	q value
0.15		0.000	0.000	0.000	0.000
0.30		0.000	0.000	0.000	0.000
0.45		0.000	0.000	0.000	0.000
0.60		0.000	0.000	0.000	0.000
0.75		0.000	0.000	0.000	0.000
0.90	0.407083822065590	0.000	0.8000	-0.8000	0.9071	0.8819	7.000	0.102788665071561
1.05	0.004768053166061	0.000	13.77	-13.77	3.385	4.067	7.000	0.001605244565907
1.20	0.000017440765405	0.000	32.36	-32.36	3.137	10.31	7.000	0.000013211379794
1.35	0.000010708685867	0.000	36.95	-36.95	3.329	11.10	7.000	0.000011461793189
1.50	0.000000925794948	3.125	53.05	-49.93	3.131	15.95	7.000	0.000002805158693
1.65	0.000011348310088	13.22	64.68	-51.46	4.677	11.00	7.000	0.000011461793189
1.80	0.000086158454055	28.61	73.12	-44.52	5.516	8.071	7.000	0.000043510019298
1.95	0.000027531858793	40.71	86.95	-46.24	4.805	9.624	7.000	0.000016684306429
2.10	0.000597437546028	54.97	91.56	-36.59	6.199	5.903	7.000	0.000258605109209
2.25	0.001581887947927	72.44	96.18	-23.74	4.758	4.991	7.000	0.000599140060277
2.40	0.023324866033121	91.91	98.46	-6.552	2.267	2.890	7.000	0.007067434408036
2.55	0.089639170731289	95.99	100.0	-4.006	2.035	1.969	7.000	0.024691517028710
2.70		100.0	100.0	0.000	0.000
