# Supplementary material for: Optimization of stimulation parameters for epi-retinal implant based on biosafety consideration
Source: PLoS One. 2020 Jul 22;15(7):e0236176. doi: 10.1371/journal.pone.0236176 (PMC7375526; doi:10.1371/journal.pone.0236176)
Supplement: S19 Table — (XLSX) [file pone.0236176.s023.xlsx]

## Sheet: Wt 1ms
retina 1			retina2
threshold (V)	safety limit (V)		threshold (V)	safety limit (V)
0.3	1.67		0.3	1.2
0.45	1.13		0.6	1.13
0.6	1.87		0.75	1.5
0.6	2.03		0.75	1.35
0.75	1.27		0.9	1.64
0.75	1.29		0.9	1.35
0.9	2.22		1.05	1.86
1.05	1.98		1.05	2.27
1.2	2.05		1.2	1.98
1.35	2.12		1.35	2.25

## Sheet: Wt 25ms
retina 1			retina2
threshold (V)	safety limit (V)		threshold (V)	safety limit (V)
0.15	0.42		0.15	0.44
0.3	0.53		0.3	0.74
0.3	0.98		0.3	0.57
0.45	0.78		0.45	0.9
0.6	0.89		0.45	0.75
0.75	1.15		0.6	1.27
0.9	1.12		0.75	1.13
1.05	1.23		0.9	1.23
1.2	1.2		1.2	1.2
