# Supplementary material for: Optimization of stimulation parameters for epi-retinal implant based on biosafety consideration
Source: PLoS One. 2020 Jul 22;15(7):e0236176. doi: 10.1371/journal.pone.0236176 (PMC7375526; doi:10.1371/journal.pone.0236176)
Supplement: S20 Table — (CSV) [file pone.0236176.s024.csv]

Number of families	1
Number of comparisons per family	6
Alpha	0.05
Dunn's multiple comparisons test	Mean rank diff.	Significant?	Summary	Adjusted P Value
3x3 Wt 1ms vs. 3x3 Wt 25ms	40.56	No	ns	0.5329	A-B
3x3 Wt 1ms vs. single Wt 1ms	-32.28	No	ns	0.4191	A-C
3x3 Wt 1ms vs. single Wt long 25	-18.72	No	ns	>0.9999	A-D
3x3 Wt 25ms vs. single Wt 1ms	-72.84	Yes	***	0.0006	B-C
3x3 Wt 25ms vs. single Wt long 25	-59.28	Yes	**	0.0092	B-D
single Wt 1ms vs. single Wt long 25	13.56	No	ns	>0.9999	C-D
Test details	Mean rank 1	Mean rank 2	Mean rank diff.	n1	n2	Z
3x3 Wt 1ms vs. 3x3 Wt 25ms	109.0	68.42	40.56	20	18	1.702
3x3 Wt 1ms vs. single Wt 1ms	109.0	141.3	-32.28	20	112	1.813
3x3 Wt 1ms vs. single Wt long 25	109.0	127.7	-18.72	20	105	1.046
3x3 Wt 25ms vs. single Wt 1ms	68.42	141.3	-72.84	18	112	3.910
3x3 Wt 25ms vs. single Wt long 25	68.42	127.7	-59.28	18	105	3.167
single Wt 1ms vs. single Wt long 25	141.3	127.7	13.56	112	105	1.361
