# Supplementary material for: Optimization of stimulation parameters for epi-retinal implant based on biosafety consideration
Source: PLoS One. 2020 Jul 22;15(7):e0236176. doi: 10.1371/journal.pone.0236176 (PMC7375526; doi:10.1371/journal.pone.0236176)
Supplement: S21 Table — (CSV) [file pone.0236176.s025.csv]

Number of families	1
Number of comparisons per family	6
Alpha	0.05
Dunn's multiple comparisons test	Mean rank diff.	Significant?	Summary	Adjusted P Value
3x3 Wt 1ms vs. 3x3 Wt 25ms	97.88	Yes	***	0.0003	A-B
3x3 Wt 1ms vs. single Wt 1ms	-56.32	Yes	**	0.0099	A-C
3x3 Wt 1ms vs. single Wt long 25	28.30	No	ns	0.6943	A-D
3x3 Wt 25ms vs. single Wt 1ms	-154.2	Yes	****	<0.0001	B-C
3x3 Wt 25ms vs. single Wt long 25	-69.58	Yes	**	0.0013	B-D
single Wt 1ms vs. single Wt long 25	84.62	Yes	****	<0.0001	C-D
Test details	Mean rank 1	Mean rank 2	Mean rank diff.	n1	n2	Z
3x3 Wt 1ms vs. 3x3 Wt 25ms	121.8	23.94	97.88	20	18	4.085
3x3 Wt 1ms vs. single Wt 1ms	121.8	178.1	-56.32	20	112	3.146
3x3 Wt 1ms vs. single Wt long 25	121.8	93.52	28.30	20	105	1.573
3x3 Wt 25ms vs. single Wt 1ms	23.94	178.1	-154.2	18	112	8.234
3x3 Wt 25ms vs. single Wt long 25	23.94	93.52	-69.58	18	105	3.698
single Wt 1ms vs. single Wt long 25	178.1	93.52	84.62	112	105	8.448
