# Supplementary material for: Optimization of stimulation parameters for epi-retinal implant based on biosafety consideration
Source: PLoS One. 2020 Jul 22;15(7):e0236176. doi: 10.1371/journal.pone.0236176 (PMC7375526; doi:10.1371/journal.pone.0236176)
Supplement: S22 Table — (CSV) [file pone.0236176.s026.csv]

Number of families	1
Number of comparisons per family	6
Alpha	0.05
Dunn's multiple comparisons test	Mean rank diff.	Significant?	Summary	Adjusted P Value
3x3 Wt 1ms vs. 3x3 Wt 25ms	98.84	Yes	***	0.0002	A-B
3x3 Wt 1ms vs. single Wt 1ms	-8.546	No	ns	>0.9999	A-C
3x3 Wt 1ms vs. single Wt long 25	57.18	Yes	**	0.0086	A-D
3x3 Wt 25ms vs. single Wt 1ms	-107.4	Yes	****	<0.0001	B-C
3x3 Wt 25ms vs. single Wt long 25	-41.66	No	ns	0.1580	B-D
single Wt 1ms vs. single Wt long 25	65.73	Yes	****	<0.0001	C-D
Test details	Mean rank 1	Mean rank 2	Mean rank diff.	n1	n2	Z
3x3 Wt 1ms vs. 3x3 Wt 25ms	154.2	55.31	98.84	20	18	4.141
3x3 Wt 1ms vs. single Wt 1ms	154.2	162.7	-8.546	20	112	0.4792
3x3 Wt 1ms vs. single Wt long 25	154.2	96.97	57.18	20	104	3.188
3x3 Wt 25ms vs. single Wt 1ms	55.31	162.7	-107.4	18	112	5.756
3x3 Wt 25ms vs. single Wt long 25	55.31	96.97	-41.66	18	104	2.221
single Wt 1ms vs. single Wt long 25	162.7	96.97	65.73	112	104	6.570
