# Supplementary material for: Optimization of stimulation parameters for epi-retinal implant based on biosafety consideration
Source: PLoS One. 2020 Jul 22;15(7):e0236176. doi: 10.1371/journal.pone.0236176 (PMC7375526; doi:10.1371/journal.pone.0236176)
Supplement: S23 Table — (CSV) [file pone.0236176.s027.csv]

	P value	Mean of 3x3 Wt 1ms	Mean of 3x3 Wt 25ms	Difference	SE of difference	t ratio	df	q value
0.15		0.000	11.11	-11.11	0.000
0.30		10.00	33.33	-23.33	0.000
0.45	0.085520	15.00	38.89	-23.89	7.474	3.196	2.000	0.118766
0.60	0.518457	30.00	38.89	-8.889	11.44	0.7770	2.000	0.576005
0.75	0.634364	50.00	44.44	5.556	10.00	0.5556	2.000	0.640707
0.90	0.073070	65.00	38.89	26.11	7.474	3.493	2.000	0.115973
1.05		80.00	33.33	46.67	0.000
1.20	0.011129	80.00	27.78	52.22	5.556	9.400	2.000	0.041214
1.35	0.004415	75.00	0.000	75.00	5.000	15.00	2.000	0.032581
1.50	0.005865	65.00	0.000	65.00	5.000	13.00	2.000	0.032581
1.65	0.066992	55.00	0.000	55.00	15.00	3.667	2.000	0.115973
1.80	0.037750	50.00	0.000	50.00	10.00	5.000	2.000	0.104849
1.95	0.057191	40.00	0.000	40.00	10.00	4.000	2.000	0.115973
2.10		20.00	0.000	20.00	0.000
2.25	0.422650	10.00	0.000	10.00	10.00	1.000	2.000	0.521738
2.40		0.000	0.000	0.000	0.000
2.55		0.000	0.000	0.000	0.000
2.70		0.000	0.000	0.000	0.000
